# Supplementary material for: A Two-Stage Approach for Bayesian Joint Models of Longitudinal and Survival Data: Correcting Bias with Informative Prior
Source: Entropy (Basel). 2020 Dec 31;23(1):50. doi: 10.3390/e23010050 (PMC7824570; doi:10.3390/e23010050)
Supplement: Supplementary file 1 [file entropy-23-00050-s001.zip]

Archive with 7 entries (6 files):
- code-BJM-NTS/
- code-BJM-NTS/main.R
- code-BJM-NTS/model-JS.stan
- code-BJM-NTS/model-Longitudinal.stan
- code-BJM-NTS/model-Survival-NTS.stan
- code-BJM-NTS/model-Survival-STS.stan
- code-BJM-NTS/sim-jm.R
